# Supplementary material for: Micro-incision vitrectomy surgery for primary rhegmatogenous retinal detachments with posterior vitreous detachments in elderly patients: Preoperative characteristics and surgical outcomes
Source: PLoS One. 2021 Jan 6;16(1):e0244614. doi: 10.1371/journal.pone.0244614 (PMC7787454; doi:10.1371/journal.pone.0244614)
Supplement: S1 File — contains data from 407 cases of RRD included in this study. (XLSX) [file pone.0244614.s001.xlsx]

## Sheet: Sheet1
Age	R1L0	M1F0	Day from onset to surgery	AL (mm)	macular on 1 off 0	extent of RD	break location	number of break	phakia1 IOL0	vit1 vit triple0	ILM peeling 1 no 0	lattice1 no 0	tamponade air1 SF6 0 C3F8 2 silicon 3	follow up (month)	preIOP(mmHg)	preBCVA(log MAR)	post 3M BCVA(log MAR)	1M VA(logMAR)	IOP elevation(>22mmHg)1 no 0	IOL optic capture 1 no 0	reRD1 no 0	fibrin 1 no 0	ERM 1 no 0	PVR 1 no 0	VH 1 no 0	vit G size	operation time(minute)
20	1	1	18	29.18	0	4	2, 6, 8, 12	4	1	1	1	1	0	3	10	2.3	0.7	0.7	0	0	0	0	0	0	0	27G	96
23	0	1	3	26.28	0	3	3,6	2	0	1	0	1	3	21	10	0.52	-0.08	0.15	1	0	0	0	0	0	0	25G	135
24	0	1	8	26.7	0	2	11	2	1	1	0	0	1	3	9	0.05	0.05	0.05	0	0	0	0	0	0	0	27G	68
29	0	1	3	29.77	0	2	10	2	1	1	0	1	1	3	11	-0.08	0.05	0.05	0	0	0	0	0	0	0	27G	40
33	0	1	2	30.32	1	2	1, 5-7, 11	4	1	1	0	1	0	11	12	-0.08	0	0	1	0	0	0	0	0	0	25G	173
34	0	1	7	29.07	1	1	10	1	1	1	0	0	0	3	18	0.05	0.05	0.05	0	0	0	0	0	0	0	27G	33
34	1	1	9	25.52	1	1	1.2	2	1	0	0	1	3	3	16	-0.08	-0.08	-0.08	0	0	0	0	0	0	0	25G	91
35	0	1	2	28.94	1	1	12	1	1	0	0	1	0	3	10	0.3	-0.08	-0.08	0	0	0	0	0	0	0	25G	139
35	1	1	22	29.03	0	2	1	1	1	0	1	0	0	15	11	0.7	0.05	0.15	1	0	0	0	0	0	0	25G	107
37	1	1	6	23	0	2	10.2	2	1	1	0	1	0	6	12	0.3	0.1	0.3	0	0	1	0	0	0	0	25G	132
37	0	0	9	26.64	1	2	12	1	1	1	0	1	1	3	10	-0.08	-0.08	-0.08	0	0	0	0	0	0	0	27G	44
38	1	1	1	27.71	0	2	11	3	1	1	0	0	1	3	16	2	-0.08	-0.08	0	0	0	0	0	0	0	25G	116
38	0	0	3	28.43	1	1	4	1	1	1	0	1	0	3	11	-0.08	-0.08	-0.08	0	0	0	0	0	0	0	25G	87
38	0	1	21	28.7	1	2	12.1	2	1	1	0	0	1	4	12	1.22	-0.08	-0.08	0	0	0	0	0	0	0	25G	106
39	0	1	5	22.23	0	3	5	1	0	1	0	0	1	4	20	0.52	-0.08	-0.08	0	0	0	0	0	0	0	25G	132
39	1	0	7	28.51	0	2	6	1	1	1	1	0	0	3	15	0.4	0.05	0.05	0	0	0	0	0	0	0	27G	40
39	0	1	7	28.08	0	3	4	2	1	0	1	1	0	5	11	0.82	0.52	0.7	0	0	0	0	0	0	0	27G	86
39	1	1	14	22.24	1	2	11	1	0	1	1	1	3	6	12	0	1	1.05	0	0	0	0	0	0	0	25G	194
40	1	1	2	27.6	0	2	9, 10	2	1	1	0	0	1	3	17	-0.08	-0.08	-0.08	0	0	0	0	0	0	0	25G	123
40	0	1	5	25.84	1	2	4, 7	2	1	1	0	0	0	3	19	-0.08	0	0	1	0	0	0	0	0	0	25G	132
40	1	1	6	27.21	1	2	11	1	1	1	0	1	0	36	9	-0.08	-0.08	-0.08	1	0	0	0	0	0	0	25G	100
40	0	0	17	27.65	0	2	11.12.6	3	0	1	1	1	0	8	18	1.85	-0.08	0.15	0	0	1	0	0	0	0	27G	64
41	1	1	3	27.6	0	3	5,10	2	1	0	0	1	0	3	14	0.4	0.22	0.22	0	0	0	0	0	0	0	25G	120
41	0	1	5	26.43	0	2	2	1	1	1	0	0	0	5	17	0.22	-0.08	-0.08	0	0	0	0	0	0	0	25G	74
41	1	1	5	27.08	1	2	2	1	1	1	0	0	1	3	15	-0.08	-0.08	-0.08	0	0	0	0	0	0	0	27G	42
41	1	0	7	25.68	1	1	1	1	1	1	0	1	1	17	11	-0.08	-0.18	-0.08	0	0	0	0	1	0	0	25G	92
42	0	1	1	30.3	0	1	2	2	1	1	0	1	0	3	17	0.52	-0.08	-0.08	0	0	0	0	0	0	0	25G	83
42	1	1	2	27.2	0	2	11	2	1	1	0	1	0	3	10	1.7	0.22	0.22	0	0	0	0	0	0	0	25G	97
42	0	1	4	25.02	0	3	6	1	1	0	0	0	0	6	12	1	0.22	0.22	1	0	0	0	0	0	0	27G	112
42	0	1	4	27.65	1	2	1,2	3	1	0	0	1	1	7	13	0	-0.08	-0.08	0	0	0	0	0	0	0	25G	123
42	1	0	7	27.77	1	1	1	1	1	1	0	0	1	13	11	0.7	0.52	0.82	0	0	0	0	0	0	0	25G	62
43	1	0	4	28.45	0	2	11.2	2	1	1	0	0	0	27	16	2.3	0.52	0.52	0	0	1	0	0	0	0	25G	198
43	0	1	7	26.47	1	2	10	2	1	1	0	0	0	13	10	-0.08	-0.08	-0.08	0	0	0	1	0	0	0	27G	129
43	1	1	7	27.01	1	2	6,10	7	1	1	1	1	0	6	15	0.52	0.15	0.3	0	0	0	0	0	0	0	27G	54
43	1	0	22	24.43	1	2	10-12, 6, 7	3	1	0	0	0	0	10	12	-0.08	-0.08	0.15	0	0	0	1	0	0	0	25G	218
44	0	1	3	25.24	0	3	1,2	2	1	0	0	1	0	4	19	1.7	0.82	1	0	0	0	0	1	0	0	25G	167
44	1	1	3	29.09	0	1	1,3,9,11	6	0	1	0	1	1	24	14	-0.08	-0.08	-0.08	1	0	0	0	0	0	1	27G	71
44	1	1	9	27.08	1	2	6	2	1	1	1	0	0	3	9	0.05	0	0	0	0	0	0	0	0	0	27G	40
44	0	1	10	29.42	0	3	2,4,10	4	1	1	0	1	1	14	10	1.05	0.52	0.52	0	0	1	0	0	0	0	27G	59
44	1	0	11	27.12	0	2	6,10	5	1	1	0	1	1	3	16	-0.08	0	-0.08	0	0	0	0	0	0	0	25G	134
44	1	1	13	26.04	1	2	9	1	1	0	0	0	3	13	14	0.1	-0.08	-0.08	0	0	0	1	0	0	0	27G	76
44	0	1	16	25.04	0	2	4	2	1	0	0	1	3	11	13	-0.08	-0.08	0	1	0	0	0	0	0	0	25G	112
44	0	0	17	24.83	0	2	1,11,12	3	1	1	1	1	0	4	14	0.82	0.7	0.7	0	0	0	0	0	0	0	27G	58
45	1	0	1	27.76	0	2	2	1	1	0	0	0	0	3	8	1.7	-0.08	0	0	0	0	0	0	0	0	25G	78
45	1	1	3	27.36	1	1	6	1	1	0	0	0	0	3	10	-0.08	-0.08	0	0	0	0	0	0	0	0	27G	50
45	1	1	4	26.4	1	1	10	1	1	1	0	0	1	3	17	-0.08	-0.08	-0.08	0	0	0	0	0	0	0	25G	84
45	1	1	7	29.53	1	1	10	1	1	1	1	0	0	7	13	0.15	0.3	0.3	1	0	0	0	1	0	1	27G	55
45	1	1	7	28.36	0	2	10	7	1	1	0	0	0	12	10	1.4	-0.08	0.15	0	0	0	0	0	0	0	27G	55
45	0	1	8	26.28	1	2	11,12,1	3	1	1	1	1	0	3	17	-0.08	-0.08	-0.08	0	0	0	1	0	0	0	27G	66
45	1	0	10	25.72	1	1	1	1	1	0	0	0	0	36	12	-0.08	1	1	0	0	0	0	1	0	0	25G	206
45	0	1	10	26.22	1	2	12	1	1	0	0	0	1	3	13	0	-0.08	-0.08	0	0	0	0	0	0	0	25G	105
46	1	1	2	28.58	0	2	1,2,8,10,11	5	1	1	0	1	0	5	11	0.3	0.05	0	0	0	0	0	0	0	0	27G	65
46	0	1	2	27.52	1	2	12,2,3	3	1	0	0	0	0	3	11	-0.08	-0.08	0.05	0	1	0	0	1	0	0	25G	154
46	0	1	8	29.2	1	2	12	2	1	1	0	0	1	6	13	-0.08	-0.08	-0.08	0	0	1	0	0	0	0	25G	39
46	0	1	9	26.71	1	2	6	2	1	1	0	0	0	7	15	-0.08	0.05	0.1	0	0	0	0	0	0	0	25G	143
46	0	0	10	26.89	1	2	12	1	1	1	0	0	1	10	12	1	-0.08	-0.08	0	0	0	0	0	0	0	25G	81
46	1	0	15	27.34	0	3	11	1	1	0	1	0	0	6	12	1.22	0	0.22	1	1	0	0	0	0	0	27G	49
46	0	1	27	27.1	1	2	5	1	1	0	0	0	3	49	13	0.52	0.15	0.4	0	0	0	0	0	0	0	27G	122
47	1	1	2	27.34	1	2	1,2,4,5,6,10	6	1	1	0	1	0	5	14	0.22	0.4	0.3	1	0	1	0	1	1	0	25G	167
47	1	1	3	28.15	1	1	7	5	1	0	0	0	0	3	9	0.05	-0.08	-0.08	0	0	0	0	0	0	0	25G	102
47	0	1	4	29.16	1	1	1	1	1	0	0	1	1	4	11	-0.08	-0.08	-0.08	0	0	0	0	0	0	0	25G	108
48	1	1	1	30.09	1	2	10、1	3	1	0	0	1	0	3	12	0	-0.08	-0.08	1	0	0	0	0	0	0	25G	103
48	1	0	1	23.81	1	1	10	1	1	0	0	0	0	38	15	0.4	-0.08	0.05	1	1	0	0	0	0	1	27G	89
48	1	0	2	27.24	0	2	1,4,5	4	1	1	0	1	0	8	19	0	-0.08	0.3	1	0	0	0	1	0	0	25G	120
48	0	0	2	26.22	0	2	1	2	1	1	0	1	1	19	16	0.22	0.22	0.05	0	0	0	0	0	0	0	25G	68
48	0	0	2	27.01	1	2	12	1	1	0	0	0	1	3	12	0.3	-0.08	-0.08	0	1	0	1	1	0	0	25G	129
48	1	0	3	25.74	1	1	11	2	1	0	0	0	0	3	11	-0.08	-0.08	-0.08	1	0	0	0	0	0	0	25G	56
48	1	1	3	26.01	0	2	12	4	1	0	0	1	0	3	10	1.7	0.3	0.3	0	0	0	1	0	0	0	25G	212
48	1	1	7	27.94	1	2	1	1	1	0	0	0	0	3	14	0	-0.08	-0.08	0	0	0	1	0	0	0	25G	103
48	1	1	8	29.44	0	3	12,1	3	1	0	0	1	1	29	18	0.3	0	0	0	0	0	0	0	0	0	25G	146
48	0	1	17	24.63	1	1	6	1	1	0	0	0	0	5	16	-0.08	0.1	0.15	0	0	0	0	0	0	0	25G	82
49	1	1	1	26.79	1	1	12	3	1	0	0	1	1	3	15	-0.08	-0.08	-0.08	0	0	0	0	0	0	0	25G	93
49	1	1	1	27.77	0	2	10	2	1	0	0	1	1	3	14	0.7	-0.08	-0.08	0	0	0	0	0	0	0	25G	97
49	0	0	1	23.9	1	1	11	1	1	1	0	0	1	6	16	-0.08	-0.08	-0.08	0	0	0	0	0	0	0	27G	30
49	1	1	2	26.98	0	2	11, 12	2	1	0	0	0	0	5	12	1.4	0.15	0.3	0	0	0	0	0	0	0	25G	128
49	1	1	3	26.04	0	2	10	3	1	0	0	1	0	3	17	1.1	-0.08	-0.08	1	0	0	0	0	0	0	25G	112
49	0	1	4	25.54	1	1	1	1	1	0	0	0	0	8	13	1.22	0.22	1.4	0	0	0	0	1	0	0	25G	164
49	0	1	4	26.71	0	2	2	1	1	1	0	0	0	3	11	0.82	0.3	0.3	0	0	0	0	0	0	0	27G	30
49	0	1	4	26.43	0	2	2, 5, 7	3	1	0	0	1	1	12	15	0.1	-0.08	0.05	1	0	0	1	1	0	0	27G	56
49	1	1	4	26.33	1	1	9,10	2	1	1	0	1	1	3	9	-0.08	-0.08	-0.08	0	0	0	0	0	0	0	27G	32
49	1	0	5	27.76	0	3	9,10	2	1	0	1	1	1	38	10	1	-0.08	0.3	0	0	0	0	0	0	0	25G	139
49	0	0	6	26.57	0	2	3	2	1	0	0	1	1	3	19	0.52	0.05	0.15	1	0	0	0	0	0	0	25G	85
49	1	1	7	26.95	1	1	11,12	3	0	1	1	1	0	7	12	0	0	0.1	0	0	0	0	0	0	0	25G	81
49	1	1	9	24.27	0	1	7	1	1	0	0	1	0	6	13	-0.08	-0.08	-0.08	0	0	0	0	0	0	0	25G	90
49	0	0	17	26.66	1	2	11	1	1	1	0	0	1	3	13	-0.08	-0.08	-0.08	0	0	0	0	0	0	0	27G	34
49	0	1	20	26.16	0	2	2	1	1	0	0	0	1	3	11	1.7	1	1	0	0	0	0	0	0	0	25G	126
50	0	1	1	27.95	1	1	10	1	1	0	1	0	0	3	13	-0.08	-0.08	-0.08	0	0	0	0	0	0	0	27G	49
50	0	0	2	24.33	1	3	1, 7, 11	3	1	0	0	1	0	6	12	0.4	0.15	0.3	0	0	0	1	1	0	0	27G	67
50	1	1	2	28.62	1	1	6	4	0	1	0	0	0	7	18	-0.08	-0.08	-0.08	0	0	0	0	0	0	0	27G	42
50	0	1	3	28.11	1	1	6,7	2	0	1	0	0	1	8	15	-0.08	-0.08	-0.08	0	0	0	0	0	0	0	27G	68
50	1	1	4	24.84	0	2	9,2	2	1	0	0	1	0	3	10	0.05	0.05	0.1	0	0	0	0	0	0	0	25G	133
50	0	1	6	26.91	1	1	7	1	1	0	0	0	0	3	19	-0.08	-0.08	0	1	0	0	1	0	0	1	25G	92
50	0	1	7	27.3	1	1	2	1	1	0	0	1	1	11	10	0.05	-0.08	0	1	0	1	0	0	0	0	25G	147
50	1	1	12	25.05	1	1	1, 7, 12	3	1	0	0	1	1	5	12	0.1	-0.08	-0.08	0	0	0	0	0	0	0	27G	50
51	0	1	2	27.67	1	2	11	1	1	0	0	1	0	18	9	-0.08	-0.08	-0.08	0	0	0	0	0	0	0	25G	85
51	0	1	3	26.35	1	1	7	1	1	0	0	1	0	3	16	-0.08	-0.08	-0.08	0	0	0	0	0	0	0	25G	110
51	0	1	3	29.1	1	1	1	1	1	1	0	0	1	27	16	-0.08	-0.08	-0.08	0	0	0	0	1	0	0	27G	37
51	0	1	4	27.24	0	2	2	1	1	1	0	0	0	9	13	1.7	0.3	0.3	0	0	0	0	0	0	0	27G	40
51	1	1	4	24.19	0	3	8, 9, 10	3	0	1	0	1	0	12	4	1.1	0.15	0.3	0	0	0	0	1	0	0	25G	132
51	1	1	4	27.28	0	2	5	1	1	0	1	1	0	4	12	0.7	0	0.15	0	1	0	1	0	0	0	25G	110
51	1	0	4	27.11	1	2	11,2	3	1	0	0	1	1	4	13	-0.08	-0.08	-0.08	0	0	0	0	0	0	0	25G	153
51	0	1	4	26.58	0	2	2	1	1	0	0	0	1	7	8	1.7	-0.08	0.15	0	0	0	0	0	0	0	25G	73
51	1	1	4	27.53	1	1	10	1	1	1	0	0	1	3	13	0.4	-0.08	-0.08	0	0	0	0	0	0	0	27G	24
51	0	1	6	29.15	1	1	10	1	1	1	0	1	1	9	13	0.15	0.05	0.15	1	0	0	0	0	0	0	27G	40
51	1	1	7	27.54	0	2	10	1	0	1	0	1	1	3	13	1.7	0	0	0	0	0	0	0	0	0	25G	104
51	1	0	9	28.9	0	3	5	1	0	1	0	0	0	13	13	0.7	-0.08	0.15	1	0	0	0	1	0	0	25G	111
51	1	1	10	29.27	0	2	1	1	0	1	1	1	0	3	8	0	0	0.1	0	0	0	0	0	0	0	27G	46
51	0	1	11	25.43	1	2	7,8,10	3	1	0	0	1	0	4	10	-0.08	-0.08	-0.08	0	0	0	0	0	0	0	25G	136
51	1	1	14	24.41	1	2	5, 6	2	1	0	0	0	0	3	12	0.3	0.3	0.3	0	1	0	0	0	0	0	27G	79
51	0	0	30	25.67	1	2	5	1	1	0	0	0	0	16	15	-0.08	-0.08	-0.08	0	0	1	0	0	0	0	25G	166
52	1	1	2	26.94	0	2	12	1	0	1	0	0	1	3	12	1.4	-0.08	-0.08	1	0	0	0	0	0	0	25G	177
52	0	1	3	29.12	1	1	7,11	4	1	0	0	1	0	34	3	1.7	1.7	1.7	1	0	0	0	0	0	0	25G	118
52	0	1	4	27.03	0	2	1	2	1	1	0	1	0	3	12	0.7	0	0	1	0	0	0	0	0	0	27G	31
52	1	1	4	25.14	0	2	7.8.10.11.12	5	1	1	0	1	0	19	13	0.82	0	0.3	0	0	1	0	0	0	0	25G	42
52	0	0	6	26.84	1	1	2	1	1	1	0	0	1	3	8	-0.08	-0.08	-0.08	0	0	0	0	0	0	0	27G	42
52	1	1	7	27.07	0	2	11	1	1	1	0	1	1	3	16	0.1	0	0	1	0	0	0	0	0	0	27G	50
52	0	1	8	30.38	1	2	3,4	3	1	1	0	1	1	43	15	0.1	0	0	0	0	0	0	0	0	0	25G	112
52	1	1	10	27.57	1	1	11	1	1	0	0	1	0	3	16	2	-0.08	-0.08	1	0	0	0	0	0	0	25G	150
52	0	1	11	26.61	1	2	9	1	1	0	1	0	0	15	19	0.1	-0.08	0.15	1	0	0	0	1	0	0	25G	109
52	0	0	19	27.48	1	1	10	1	1	0	0	1	0	32	11	-0.08	-0.08	-0.08	0	0	0	0	0	0	0	25G	140
52	0	1	20	26.47	1	1	12	1	1	1	0	1	1	3	13	-0.08	-0.08	-0.08	0	0	0	0	0	0	0	27G	39
53	0	1	1	25.81	0	2	12	1	1	0	1	1	1	37	15	0.15	-0.08	-0.08	1	0	0	0	0	0	0	27G	62
53	1	1	3	26.28	0	2	1, 12	2	1	0	0	1	0	3	13	0.3	-0.08	-0.08	1	0	0	1	0	0	0	25G	105
53	0	0	3	26.81	1	1	2,5	2	1	1	0	1	1	49	13	-0.08	-0.08	-0.08	0	0	0	0	0	0	0	27G	33
53	0	1	3	27.12	0	2	11	1	1	0	0	0	1	3	12	-0.08	-0.08	-0.08	0	1	0	0	0	0	0	25G	97
53	1	1	3	27.26	1	1	11,6	2	1	0	0	1	1	3	13	0.05	-0.08	-0.08	0	1	0	0	0	0	0	27G	60
53	1	0	4	26.69	1	1	11	1	1	0	1	0	0	7	20	0.22	0.05	0.1	1	0	0	0	1	0	0	27G	63
53	1	0	7	25.34	1	1	11	4	1	0	0	1	0	9	13	-0.08	-0.08	0	0	0	0	1	0	0	0	25G	154
53	0	1	7	25.42	1	2	10	1	1	0	0	1	1	3	11	-0.08	-0.08	-0.08	0	0	0	0	0	0	0	27G	56
53	1	1	7	26	1	1	10	1	1	0	0	1	1	3	12	0.05	-0.08	-0.08	0	0	0	1	0	0	0	27G	73
53	1	1	7	25.56	1	2	8	1	0	1	0	1	1	5	11	0	-0.08	-0.08	0	0	0	0	0	0	0	27G	70
53	1	1	9	28.19	0	2	1.7.10.11	4	1	0	1	1	0	34	15	1.85	0.22	0.7	1	0	1	0	0	0	0	25G	132
53	0	1	10	28.55	0	3	8-2, 3	7	1	0	1	1	0	7	9	2	0.1	0.22	0	0	0	1	0	0	0	27G	78
53	1	0	18	24.85	1	1	10	1	1	0	0	0	1	7	13	0	-0.08	-0.08	0	0	0	0	0	0	0	27G	36
53	0	1	20	26.38	1	2	12	2	1	0	0	1	1	8	11	-0.08	-0.08	-0.08	0	0	1	0	1	0	0	25G	113
53	1	1	21	27.19	1	1	1	1	1	0	0	0	1	3	15	0.05	-0.18	-0.18	0	0	0	0	0	0	0	25G	84
53	0	0	23	25.22	1	1	1	1	1	0	0	0	1	6	15	-0.08	-0.08	-0.08	0	0	0	1	0	0	1	25G	190
54	1	0	1	27.33	1	3	11,12,1,2,3,4,5,6,	6	1	0	0	1	0	21	17	1.52	-0.08	-0.08	0	0	0	0	0	0	0	25G	156
54	1	0	2	25.53	1	1	12	2	1	0	0	1	0	3	13	-0.08	-0.08	-0.08	0	0	0	0	0	0	0	25G	106
54	1	1	2	25.53	0	2	12	1	1	0	1	1	0	7	11	0.15	0.05	0.22	1	0	1	0	0	0	0	27G	43
54	1	0	3	26.53	0	2	5,7	2	0	1	1	1	0	17	13	0.15	-0.08	0.05	0	1	0	1	0	0	0	25G	153
54	0	1	4	25.44	1	1	11	1	1	0	0	0	0	3	13	0.4	1	1.22	0	0	0	0	0	0	0	27G	44
54	1	1	5	28.2	0	3	2	1	1	0	0	1	1	3	17	1.52	-0.08	-0.08	0	0	0	0	0	0	0	27G	50
54	0	1	6	26.36	1	1	12,2	2	1	0	0	1	1	3	17	-0.08	-0.08	-0.08	0	0	0	0	0	0	0	27G	67
54	1	1	7	27.44	1	1	10	1	1	1	0	1	1	4	13	-0.08	0.52	0.7	0	0	0	0	0	0	0	27G	54
54	1	1	8	26.04	1	1	5	1	1	0	0	1	0	4	10	-0.08	-0.08	-0.08	0	0	0	0	0	0	0	25G	125
54	1	0	12	24.36	1	1	10	1	1	0	0	1	0	11	13	-0.08	-0.08	-0.08	0	0	0	0	0	0	0	25G	108
54	1	1	14	26.62	1	2	8,10	2	1	0	0	1	0	3	11	0	-0.08	-0.08	0	0	0	0	0	0	0	25G	101
54	1	1	14	25.74	1	1	1	2	1	0	1	1	1	5	12	-0.08	-0.08	-0.08	0	0	0	0	0	0	0	27G	68
54	1	1	14	24.97	0	3	1,9	5	1	0	0	1	1	13	11	1	1	1.22	1	0	0	0	0	0	0	25G	263
54	1	0	21	24.17	0	4	12	1	1	0	1	0	0	3	8	1	0.82	0.82	0	0	0	0	0	0	0	25G	137
54	1	1	21	24.54	1	2	③,7,10	3	1	0	1	0	1	32	17	0	-0.08	-0.08	0	0	0	0	0	0	0	25G	104
54	1	1	unrecorded	28.84	1	1	3,7,9	4	1	0	0	1	0	3	10	-0.08	-0.08	-0.08	0	0	0	0	0	0	0	25G	127
55	0	1	1	31.11	1	1	12	1	1	0	0	1	0	35	16	-0.08	1.1	0.1	0	0	1	0	1	0	0	25G	131
55	0	1	1	26.29	1	1	2	1	1	0	0	1	0	3	11	-0.08	-0.08	-0.08	1	0	0	0	0	0	0	25G	97
55	0	1	1	26.24	1	2	10,11,12,1,5	5	0	1	0	1	0	19	13	-0.08	0.1	0.3	0	0	0	0	0	0	0	25G	160
55	0	0	1	25.85	1	1	10,12,3,5	4	1	0	0	0	1	3	13	0.52	-0.08	-0.08	0	0	0	0	0	0	0	25G	87
55	0	1	1	26.57	1	1	2	1	1	1	1	1	1	3	11	0.15	0.05	0.05	0	0	0	0	0	0	0	27G	51
55	0	1	3	28.24	0	2	3,4,9	3	0	1	0	1	0	36	16	0.15	0.15	0.22	1	0	0	0	0	0	0	25G	177
55	1	1	4	28.67	0	2	7,11	7	1	0	0	1	0	4	17	0.52	0.1	0.22	1	0	0	0	0	0	0	25G	120
55	1	0	4	26.42	1	2	12	2	1	0	0	1	1	3	11	-0.08	-0.08	-0.08	0	0	0	0	0	0	0	27G	50
55	1	1	4	30.33	1	1	11	3	0	1	0	1	1	3	11	0.52	0	0	0	0	0	0	0	0	0	25G	120
55	0	0	5	25.75	1	2	2	2	1	0	0	1	0	34	11	0	-0.08	-0.08	0	0	0	0	0	0	0	25G	119
55	0	1	7	25.44	1	2	1.5	2	1	0	0	1	0	12	13	0.1	0.3	0.7	0	1	0	0	1	0	0	27G	84
55	0	1	10	25.84	1	3	12.9	2	1	0	0	1	1	32	15	0.15	0.52	-0.08	0	0	1	0	0	0	0	25G	92
55	0	1	12	26.53	0	4	10,11	2	1	0	0	1	1	8	6	1	0.4	0.52	0	0	0	0	0	0	0	25G	175
55	1	0	14	26.01	1	1	7	1	1	1	0	0	1	24	15	-0.08	0.1	0.22	0	0	0	0	1	0	0	25G	74
55	0	1	14	25.95	1	1	5	1	1	0	0	1	1	3	13	-0.08	-0.08	-0.08	0	0	0	0	0	0	0	27G	64
55	0	0	unrecorded	26.84	1	1	1	2	1	0	0	1	1	3	13	-0.08	-0.08	-0.08	0	0	0	0	0	0	0	27G	64
56	0	1	1	27.33	1	2	2	1	1	0	0	0	1	3	16	0	-0.08	-0.08	0	0	0	0	0	0	0	25G	117
56	0	1	2	30.12	0	2	4	1	0	1	0	0	0	3	15	0.4	-0.08	0.05	0	0	0	0	0	0	0	25G	80
56	0	1	2	28.6	0	1	1	1	1	0	0	0	0	15	13	0.4	-0.08	0	0	0	0	0	1	0	0	25G	130
56	1	1	2	25.62	1	2	7,11	2	1	0	1	1	0	5	8	0	-0.08	0	0	0	1	0	0	1	0	25G	120
56	0	1	3	25.3	0	2	2	4	1	0	0	1	0	6	11	0.52	0.15	0.05	0	0	0	0	0	0	0	25G	90
56	1	1	3	29.15	1	1	11	1	0	1	0	0	0	3	11	-0.08	-0.08	-0.08	0	0	0	0	0	0	0	25G	145
56	1	1	3	24.81	1	1	11	1	1	1	0	0	0	3	11	-0.08	-0.08	-0.08	1	0	0	0	0	0	0	27G	55
56	1	0	4	27.27	1	1	1	2	1	0	0	1	1	3	11	-0.08	-0.08	-0.08	0	0	0	1	0	0	0	25G	123
56	0	0	5	23.34	1	3	11,12,1,5	6	1	0	1	1	0	3	9	-0.08	0	0	0	0	0	0	0	0	0	27G	59
56	1	0	5	25.24	1	1	1	1	1	0	0	0	1	3	16	1	1	1	1	0	0	0	0	0	0	25G	112
56	0	1	6	26.04	0	2	1	1	1	0	1	0	0	8	15	0.7	0	0.52	0	0	0	0	0	0	0	25G	144
56	0	1	7	25.27	0	3	10	1	1	0	0	0	0	3	9	1.1	0.52	0.52	0	0	0	0	0	0	0	25G	136
56	1	1	7	27.12	1	2	6,9	2	1	0	0	0	0	6	11	0.15	-0.08	-0.08	0	0	0	0	0	0	0	25G	94
56	1	1	7	27.69	1	2	2	2	1	0	0	0	1	3	13	-0.08	-0.08	-0.08	1	0	0	0	0	0	0	27G	101
56	1	1	15	25.21	0	2	11	3	1	0	0	1	0	10	11	0.52	0.1	-0.08	0	0	0	0	1	0	0	25G	113
56	0	1	15	26.01	1	1	4	1	1	0	0	0	1	7	13	-0.08	-0.08	-0.08	0	0	0	0	0	0	0	27G	37
56	0	0	22	23.08	1	2	5	1	0	1	0	0	0	14	22	0.1	0.1	0.7	0	0	0	0	1	0	0	25G	223
57	0	1	1	24.22	0	2	5, 12	4	1	0	0	0	0	8	11	0.3	0	0	0	1	0	1	0	0	0	25G	89
57	0	1	2	26.94	1	1	11	3	1	0	1	1	1	9	10	-0.08	-0.08	-0.08	1	0	0	0	0	0	0	25G	210
57	1	1	2	24.99	1	1	10,2	2	1	0	0	0	1	4	12	-0.08	-0.08	-0.08	0	0	0	0	0	0	0	27G	61
57	0	0	3	25.67	1	2	3	1	0	1	1	0	1	3	15	-0.08	0	0	0	0	0	0	0	0	0	27G	76
57	0	0	3	23.82	1	1	5	2	1	0	0	0	1	3	11	-0.08	-0.08	-0.08	0	0	0	0	0	0	0	27G	58
57	0	0	5	24.56	1	2	12	1	1	0	0	0	1	8	11	-0.08	-0.08	-0.08	0	0	0	0	0	0	0	25G	98
57	1	0	5	26.65	1	1	10	1	1	0	0	0	1	3	15	-0.08	-0.08	-0.08	0	0	0	0	0	0	0	27G	77
57	0	1	5	25.66	1	1	2	1	1	0	0	0	1	3	11	-0.08	-0.08	-0.08	0	0	0	0	0	0	0	25G	101
57	0	1	7	24.52	0	1	2	2	1	0	0	1	0	3	8	1.4	0.1	0.1	0	0	0	0	0	0	0	27G	57
57	0	1	7	28.63	0	2	10	6	1	0	0	1	2	8	5	0.7	-0.08	0.4	1	0	0	0	0	0	0	25G	199
57	0	1	8	29.22	1	1	1,3,6	3	1	0	0	1	0	13	19	0	0	0	1	0	0	0	0	0	0	25G	26
57	0	0	12	28.62	0	3	1,4,6	3	0	1	0	1	0	4	8	0.1	0.1	0.4	1	0	0	0	0	0	0	25G	90
57	1	0	16	24.98	0	4	7	1	1	0	1	0	1	3	8	1.85	1	1	0	0	0	1	0	0	0	27G	85
57	1	1	23	28.42	1	4	11	1	0	1	1	0	0	3	18	0.82	0.7	0.7	0	0	0	0	0	0	0	25G	114
58	1	1	1	26.89	1	2	6, 12	2	1	0	0	1	0	13	10	-0.08	0.1	0.15	0	0	0	1	1	0	0	25G	136
58	1	0	2	26.44	1	2	10	1	1	0	0	0	0	4	17	0	-0.08	-0.08	0	0	0	0	0	0	0	25G	121
58	1	1	2	26.72	1	1	9	2	1	0	0	0	0	4	11	-0.08	-0.08	-0.08	0	0	0	0	0	0	0	25G	86
58	1	1	2	24.76	1	3	1,6,11	4	1	0	0	1	1	3	12	-0.08	-0.08	-0.08	0	0	0	0	1	0	0	27G	49
58	0	1	3	26.31	1	2	10,3	4	0	1	0	0	0	3	17	-0.08	-0.08	0	0	0	0	1	0	0	0	25G	92
58	0	1	3	25.02	1	2	2,4	2	1	0	0	1	0	10	11	-0.08	-0.08	-0.08	0	0	0	0	0	0	0	27G	85
58	1	1	3	24.75	1	1	2	1	1	0	0	1	0	27	12	0.7	-0.08	0.15	0	0	0	0	0	0	0	25G	144
58	1	1	3	27.33	1	2	5,11	2	1	0	0	1	1	8	12	0.1	0	0	0	0	0	0	0	0	0	25G	147
58	0	1	4	26.73	0	1	2,4,7,10	4	1	0	0	0	0	9	10	-0.08	-0.08	-0.08	1	0	0	0	0	0	0	25G	210
58	0	0	6	25.19	1	1	5	1	1	0	0	0	0	9	19	-0.08	-0.08	-0.08	1	0	0	0	0	0	0	25G	114
58	0	1	6	26.44	0	2	10	1	1	0	0	0	0	3	19	0.15	-0.08	-0.08	0	0	0	0	0	0	0	25G	82
58	0	0	6	29.19	0	4	9,11	2	1	0	0	0	1	13	12	1.7	0.05	0.4	0	0	0	0	0	0	0	27G	66
58	1	1	6	26.37	0	2	10，11，12，2	6	1	0	1	1	1	3	10	1.52	0.7	0.7	0	0	0	0	0	0	0	27G	75
58	1	1	7	27.29	0	2	5,7,8,11	4	0	1	1	1	0	4	4	0.4	-0.08	0.15	1	0	0	0	0	0	0	27G	66
58	1	0	7	23.93	0	2	7,9	2	1	0	0	1	1	5	15	0.05	-0.08	-0.08	0	0	0	0	0	0	0	25G	112
58	1	1	8	25.11	0	2	9	1	1	1	0	0	1	42	10	0.82	-0.08	0	0	0	0	0	0	0	0	25G	101
58	1	1	9	25.33	1	2	5.6.11.12	6	1	0	0	1	0	6	12	-0.08	0.05	0.15	1	1	1	0	1	0	0	27G	99
58	1	1	9	27.58	1	1	2	1	1	1	0	0	1	3	11	0.15	0.1	0.1	1	0	0	0	0	0	0	27G	34
58	0	1	16	26.71	0	2	10	3	1	0	0	1	1	7	11	-0.08	-0.08	-0.08	0	1	1	0	1	0	0	27G	101
58	1	0	19	25.62	1	1	11	1	1	1	0	0	1	8	11	-0.08	-0.08	-0.08	0	0	0	0	0	0	0	27G	43
59	0	0	1	24.01	1	1	11	1	1	0	0	0	1	3	11	2	-0.08	-0.08	0	0	0	0	0	0	0	25G	74
59	0	1	2	24	0	2	4,11	2	0	1	0	0	0	3	12	1.7	0	0	1	0	0	0	0	0	0	25G	199
59	1	1	2	29.1	0	2	8,11	4	0	1	0	1	0	5	8	2	0.05	0.15	0	0	0	0	0	0	0	27G	88
59	1	1	2	24.44	1	2	1	1	1	0	1	0	1	3	12	-0.08	-0.08	-0.08	0	0	0	0	0	0	0	27G	55
59	0	1	3	26.53	0	2	2.4	2	1	0	0	1	0	36	12	0.15	1	1	0	0	0	1	1	0	0	25G	136
59	1	1	3	25.76	0	2	5,6,7	3	1	0	0	1	0	17	18	1.4	-0.08	0	0	0	0	0	0	0	0	25G	163
59	0	1	3	25.44	1	1	1	2	1	0	0	0	1	3	11	1.22	-0.08	-0.08	0	0	0	0	0	0	0	27G	61
59	0	1	4	26.43	1	1	1	1	1	0	0	0	0	4	11	-0.08	-0.08	-0.08	0	0	0	0	0	0	0	27G	49
59	1	1	4	26.53	1	2	10、11、5	3	1	0	1	1	0	4	11	0.05	-0.08	-0.08	0	0	0	0	0	0	0	25G	129
59	1	1	5	23.83	0	3	7,8,10,11	4	1	0	0	1	0	14	17	0.15	0.05	0.4	0	1	0	0	1	0	0	27G	101
59	1	1	5	28.01	0	2	4-6, 8, 9, 10	4	1	0	1	0	2	10	5	2	0.22	1	1	0	0	0	0	0	0	27G	117
59	1	1	6	26.19	1	1	12	2	1	0	0	0	0	3	12	-0.08	-0.08	-0.08	0	0	0	0	0	0	0	25G	85
59	1	0	7	24.8	1	3	1,7,12	3	1	0	0	1	0	50	12	0	-0.08	-0.08	0	0	0	0	0	0	0	25G	144
59	1	1	7	25.71	1	2	12	1	1	0	0	0	0	9	12	-0.08	-0.08	-0.08	0	1	0	1	1	0	0	25G	140
59	1	0	8	24.68	0	4	7,12	6	1	0	1	1	0	5	5	0.7	0.3	0.4	0	0	0	0	0	0	0	27G	125
59	0	1	8	26.76	1	1	10	1	1	0	0	0	1	27	16	0	-0.08	-0.08	0	0	0	1	0	0	0	25G	117
59	0	0	11	27.48	1	1	8	1	1	0	1	0	0	6	12	-0.08	-0.08	0	0	0	0	0	0	0	0	27G	46
59	1	0	13	27.69	0	2	1	2	1	0	0	1	0	3	7	1.1	0.52	0.52	0	0	0	0	0	0	0	25G	107
59	1	1	15	25.72	1	2	11,12,1	3	1	0	0	1	0	3	12	-0.08	-0.08	-0.08	0	0	0	0	0	0	0	25G	111
59	1	1	19	26.14	0	3	11, 12	2	1	0	0	0	0	3	9	1	1	1	0	0	0	0	0	0	0	25G	169
59	0	0	20	23.88	1	1	12	1	1	0	0	0	1	43	11	-0.08	-0.08	-0.08	0	0	0	0	1	0	0	27G	40
59	0	0	unrecorded	23.53	0	3	5	2	1	0	1	0	0	3	9	1	0.15	0.15	0	0	0	0	0	0	0	27G	78
60	1	0	2	23.65	1	2	1	2	1	0	0	1	0	9	17	-0.08	-0.08	-0.08	0	0	0	0	0	0	0	25G	106
60	1	1	2	26.52	1	1	11	1	1	0	0	1	0	3	11	0.7	-0.08	-0.08	0	0	0	0	0	0	0	27G	75
60	0	0	2	24.8	0	4	12	1	1	0	0	0	1	3	8	0.52	0.15	0.15	0	0	0	0	0	0	0	27G	56
60	0	1	2	24.92	1	1	11	2	1	0	0	1	1	3	10	0	-0.08	-0.08	0	0	0	0	0	0	0	25G	89
60	0	1	3	26.07	1	2	11	1	1	0	1	1	3	8	10	0.22	1	0.22	0	0	0	0	0	0	0	27G	54
60	0	1	5	25.73	1	2	1,2	4	1	0	1	1	0	3	12	-0.08	-0.08	-0.08	0	0	0	0	0	0	0	25G	128
60	1	1	5	27.03	1	1	11	1	0	1	1	0	0	7	12	0	0	0	0	0	0	0	0	0	0	25G	109
60	1	1	5	28.3	1	1	9	1	0	1	0	0	1	3	10	0.7	-0.08	0	0	0	0	0	0	0	0	25G	94
60	0	0	6	24.78	1	1	1	1	1	0	0	0	1	4	12	0.05	-0.08	-0.08	0	0	0	0	0	0	0	25G	118
60	0	0	7	26.93	1	2	11	1	1	0	0	0	0	11	16	-0.08	-0.08	-0.08	0	0	0	0	1	0	0	25G	122
60	0	1	8	24.69	0	2	1	1	1	0	0	0	0	3	11	1.52	0.05	0.05	0	0	0	0	0	0	0	25G	87
60	0	0	8	25.68	1	1	2	1	1	0	0	0	1	5	12	0.05	-0.08	-0.08	0	0	0	0	0	0	0	25G	157
60	1	0	14	27.25	0	2	7	1	1	0	0	0	0	5	11	0.15	0.22	0.52	0	0	0	0	0	0	0	25G	88
60	0	1	14	25.86	1	1	3	1	0	1	0	0	0	26	11	1	0.15	0.4	0	0	0	0	0	0	0	27G	95
60	0	1	14	28.47	1	2	9,10	3	1	0	1	1	1	16	15	0.22	1.22	0.7	1	0	0	0	0	0	0	27G	87
60	0	0	26	28.61	1	1	10.11.4	3	0	1	0	1	1	14	16	-0.08	-0.08	-0.08	0	0	1	0	0	0	0	27G	52
60	1	1	28	26.21	1	2	1,3	2	1	0	0	0	0	7	6	-0.08	-0.08	-0.08	0	0	1	0	1	0	0	27G	30
60	1	1	28	27.13	1	1	8	1	1	0	1	0	1	5	10	-0.08	-0.08	-0.08	0	0	0	0	0	0	0	25G	84
60	0	1	35	26.22	1	2	2.9.11	3	1	0	1	1	0	3	9	1.85	0.15	0.15	0	0	0	0	0	0	0	27G	65
61	1	1	1	25.96	1	1	10	1	1	0	0	0	0	10	17	0.22	0.4	0.4	1	0	0	0	1	0	0	25G	209
61	1	0	2	26.67	0	3	3	1	1	0	0	0	0	6	12	-0.08	-0.08	-0.08	0	0	0	0	1	0	0	25G	120
61	0	1	3	26.25	0	1	2	1	1	0	0	0	0	4	11	0.05	0	0	0	0	0	0	0	0	1	25G	103
61	0	1	4	25.32	1	1	1	2	1	0	0	1	1	4	18	-0.08	-0.08	-0.08	1	0	0	0	0	0	0	27G	63
61	1	1	7	22.9	1	1	12	1	0	1	0	0	0	24	15	0.4	0.15	0.15	0	0	0	0	0	0	0	27G	70
61	0	1	7	24.24	0	3	11,2,5	3	1	0	0	1	1	6	5	1.4	0.15	0.22	0	0	0	1	0	0	0	27G	52
61	0	0	20	23.65	0	2	2	1	1	0	1	1	0	11	11	1.05	0.52	0.4	0	0	0	0	0	0	0	25G	89
61	1	1	21	25.99	0	2	8,10	2	0	1	0	0	1	3	21	0.52	0.52	0.7	0	0	0	0	0	0	0	25G	90
61	0	0	unrecorded	24.57	1	1	1	2	1	0	0	0	0	12	11	-0.08	-0.08	-0.08	0	0	0	1	1	0	0	25G	136
61	0	0	unrecorded	23.19	1	2	4	1	1	0	0	0	1	5	11	-0.08	-0.08	0	0	0	0	0	0	0	0	27G	70
62	0	0	1	26.31	1	2	12	2	1	0	0	1	0	10	11	-0.08	-0.08	-0.08	0	0	0	1	1	0	0	25G	115
62	0	1	1	27.23	1	2	8	1	1	0	0	0	0	3	16	0.05	-0.08	-0.08	0	0	0	0	0	0	0	25G	167
62	1	1	2	26.81	1	1	2	2	1	0	0	1	0	3	15	-0.08	-0.08	-0.08	0	0	0	0	0	0	0	25G	133
62	1	1	2	25.48	1	2	7	1	1	0	0	1	0	3	10	0	-0.08	-0.08	0	0	0	0	0	0	0	27G	75
62	1	0	3	24.9	1	1	1,2,3	3	1	0	0	0	1	3	18	0	-0.08	-0.08	0	0	0	1	0	0	0	27G	101
62	1	0	3	24.73	1	2	10, 11	2	1	0	0	1	1	10	14	0.3	-0.08	0	0	0	0	0	0	0	0	27G	46
62	1	1	4	26.92	1	1	12	2	1	0	0	1	1	6	22	0.1	-0.08	-0.08	1	0	0	0	1	0	0	25G	94
62	0	1	5	30.37	0	2	2,7	2	0	1	0	1	0	46	8	2.3	0.22	0.22	0	0	0	0	1	0	0	25G	141
62	0	1	6	27	1	2	3	1	1	1	0	0	1	28	19	0.22	0.15	0.15	1	0	0	0	0	0	0	25G	160
62	1	0	7	23.28	1	2	10	1	1	0	0	0	0	3	11	-0.08	-0.08	-0.08	0	0	0	0	0	0	0	25G	92
62	1	0	7	24.64	1	2	5	1	1	1	1	0	0	3	14	-0.08	-0.08	-0.08	0	0	0	0	0	0	0	27G	48
62	0	1	7	24.94	1	1	9,1	1	1	0	0	0	1	11	16	-0.08	-0.08	0	0	0	0	0	0	0	0	27G	97
62	0	0	7	24.74	0	4	12	1	1	0	1	0	3	28	11	2.3	0.7	0.7	1	0	0	0	1	0	0	27G	201
62	0	0	8	24.89	0	3	5, 9	2	1	0	1	1	0	9	11	1.52	0	0.15	0	0	0	0	0	0	0	27G	71
62	0	1	10	28.06	1	1	1	1	1	0	1	0	1	15	12	0.05	-0.08	-0.08	1	0	0	0	0	0	0	25G	179
62	0	0	unrecorded	34.03	0	1	2	1	0	1	1	0	2	7	12	1.1	1.52	1.52	0	0	0	0	0	0	0	25G	122
62	1	1	unrecorded	27.61	1	1	1	1	1	0	0	0	0	3	12	0.4	-0.08	-0.08	1	0	0	0	0	0	0	27G	48
63	0	1	2	26.89	1	1	11.1.4	3	1	0	0	1	0	3	11	-0.08	-0.08	-0.08	0	0	0	0	0	0	0	25G	104
63	0	1	4	25.65	1	4	11	7	0	1	1	1	0	3	11	0.22	0.1	0.1	0	0	0	0	0	0	0	25G	136
63	1	0	4	24.28	1	1	2,10	2	1	0	0	1	1	40	14	-0.08	-0.08	-0.08	0	0	0	0	0	0	0	25G	97
63	0	1	4	25.97	0	2	12, 1	3	1	0	0	1	1	3	10	0.52	-0.08	-0.08	0	0	0	0	1	0	0	27G	40
63	1	0	7	24.71	0	1	10	1	1	0	0	0	1	5	10	0.82	0.3	0.3	0	0	0	0	0	0	0	27G	57
63	0	1	8	27.21	0	3	3,4,7,10	7	1	0	0	1	0	3	14	0.52	0.3	0.3	0	0	0	0	0	0	0	25G	218
63	0	1	10	26.48	1	1	1	1	1	0	0	0	0	6	12	-0.08	-0.08	-0.08	0	0	0	0	0	0	0	25G	90
63	0	1	10	25.29	0	2	2	1	1	0	0	1	0	8	10	0.4	0.05	0.4	0	0	0	1	0	0	0	25G	118
63	1	0	10	23.82	1	1	10	1	1	0	0	0	1	3	19	-0.08	-0.08	-0.08	0	0	0	0	0	0	0	25G	71
63	0	1	13	25.97	1	1	4.1	2	1	0	0	1	0	31	11	0	0.4	0	0	0	1	0	1	1	0	27G	112
63	0	0	30	23.16	0	4	2	1	1	0	0	0	1	3	7	0.3	0	0.1	0	0	0	0	0	0	0	27G	45
63	1	0	30	24.01	0	2	9	2	1	0	1	1	1	3	10	0.7	-0.08	-0.08	0	0	0	0	0	0	0	27G	55
63	1	1	unrecorded	24.22	1	2	5	3	1	0	0	0	1	6	12	1.1	0.15	0.15	0	0	0	0	0	0	0	25G	122
64	1	1	1	24.22	1	1	10,11,1,7	6	1	0	0	1	0	4	11	-0.08	0.05	0.05	0	0	0	0	0	0	0	25G	143
64	1	0	1	25.65	0	1	1	1	1	0	1	1	1	3	12	0.15	0	0	0	0	0	0	0	0	0	27G	54
64	1	1	1	23.23	0	2	2,10	2	1	0	0	0	1	3	15	-0.08	-0.08	-0.08	0	0	0	0	0	0	0	25G	131
64	1	1	1	30.97	1	2	7,8,9,10,11,12	7	0	1	0	0	2	3	15	0.7	0.82	2	0	0	0	0	0	0	0	25G	128
64	0	0	4	24.21	1	2	1	4	1	0	0	0	1	6	18	0.05	-0.08	-0.08	0	1	0	0	0	0	0	27G	32
64	1	1	7	24.74	1	2	5	2	1	0	1	0	0	3	10	-0.08	-0.08	-0.08	1	0	0	0	0	0	0	27G	65
64	1	1	7	26.07	0	1	10	2	1	0	0	0	1	4	15	0.15	0.1	0.1	0	0	0	0	0	0	0	25G	115
64	1	1	8	24.53	1	3	5	1	1	0	0	1	0	24	5	0.52	-0.08	0.15	0	0	0	0	0	0	1	25G	177
64	1	0	12	26.01	0	2	11	1	1	0	0	0	0	3	11	1.4	0.4	0.4	0	0	0	0	0	0	0	25G	56
65	1	0	3	23.51	1	1	11	1	1	0	0	0	0	3	16	0	-0.08	-0.08	0	0	0	0	0	0	0	25G	72
65	0	1	4	23.8	1	1	1	1	1	0	0	0	1	12	10	0.05	-0.08	-0.08	0	0	0	0	0	0	0	27G	50
65	0	0	5	24.15	1	2	8	3	1	0	0	0	0	3	16	0	0	0	0	0	0	1	0	0	0	27G	61
65	0	1	5	28.17	0	3	2, 5	2	0	1	0	1	0	4	16	0.7	0.15	0.4	0	0	0	0	0	0	0	25G	113
65	1	1	5	27.91	1	1	11	3	1	0	0	1	0	34	10	2.1	0.1	0.22	0	0	0	1	0	0	0	27G	96
65	1	1	6	25.99	0	2	11,12	3	1	0	1	1	1	17	14	0.7	0.1	0.15	1	0	0	0	0	0	0	27G	87
65	1	0	7	22.94	0	2	10	2	0	1	1	1	0	3	19	1.85	0.7	0.7	1	0	0	0	0	0	0	27G	70
65	1	1	9	24.39	1	1	1.4.6.7.9.10	6	1	0	0	0	0	19	10	0	0	0	0	0	1	0	0	0	0	25G	168
65	0	1	10	25.49	0	3	2	1	1	0	1	1	3	35	8	1.4	0.3	0.7	0	0	0	0	0	0	0	25G	189
65	0	1	11	24.12	0	3	1.5.6.7.	4	1	0	0	1	0	24	4	1.7	0.4	0.52	0	0	1	0	0	0	0	27G	117
65	1	1	15	23.88	0	1	1	1	1	0	0	1	1	3	12	1.22	-0.08	-0.08	0	0	0	0	0	0	0	27G	51
66	1	1	1	27.24	1	1	11	1	1	0	0	1	0	3	18	0.1	-0.08	-0.08	1	0	0	0	0	0	0	25G	97
66	1	1	3	27.38	0	2	1	1	1	0	0	1	0	6	8	0	-0.08	-0.08	0	0	0	0	0	0	0	25G	101
66	1	1	3	24.96	1	2	10	2	1	0	1	1	1	15	12	0.1	0	0.15	0	0	0	0	0	0	0	25G	135
66	1	1	6	25.51	1	1	1	1	1	0	0	0	1	3	18	0	-0.08	-0.08	1	0	0	0	0	0	0	25G	51
66	0	1	7	23.74	0	2	2	2	1	0	0	1	0	3	7	0.4	0.3	0.3	0	0	0	0	0	0	0	25G	116
66	1	1	14	25.13	0	4	1	1	0	1	1	0	2	4	12	2.3	0.7	0.82	1	0	0	0	0	0	0	27G	142
66	0	1	16	25.47	0	2	4	2	1	0	1	0	0	4	11	0.3	0.05	0.05	0	0	0	0	0	0	0	25G	128
66	0	1	30	24.83	0	3	1, 11	2	1	0	0	0	0	3	10	1.7	0.22	0.22	0	0	0	0	1	0	0	25G	100
67	1	1	1	24.13	1	1	11	1	1	0	0	0	0	8	11	0	-0.08	-0.08	0	0	0	0	0	0	0	25G	102
67	1	1	1	24.08	1	2	10,11,2	3	1	0	0	0	1	8	12	-0.08	-0.08	-0.08	0	0	0	0	0	0	0	25G	103
67	0	0	6	23.85	0	3	2	2	1	0	0	1	0	3	10	1.7	0.1	0.1	0	0	0	0	0	0	0	25G	114
67	1	1	7	26.77	0	2	11.12.1.4	4	1	0	0	1	1	24	11	1.85	0.82	1	0	0	1	0	0	0	0	25G	105
67	1	1	8	25.08	0	2	9	3	1	0	1	1	0	12	12	0.7	0.3	1	0	0	1	0	0	0	0	27G	65
67	0	1	14	25.62	1	1	11,1	5	1	0	0	1	0	4	11	-0.08	-0.08	-0.08	0	0	0	0	0	0	0	25G	164
67	1	1	15	26.39	1	1	8	2	1	0	1	0	0	4	15	0.05	-0.18	-0.08	0	0	0	0	0	0	0	27G	46
68	0	1	1	23.9	0	1	11	3	1	0	0	1	1	3	15	-0.08	0.1	0.1	1	0	0	0	0	0	0	25G	90
68	1	1	2	26.29	1	2	6, 12	3	1	0	1	1	1	3	16	1.7	0	0	1	0	0	1	0	0	0	27G	68
68	1	1	2	23.94	1	1	10	1	1	0	1	0	1	3	12	1.7	0	0.05	0	0	0	0	1	0	0	27G	46
68	1	0	4	24.93	0	2	1,2	2	1	1	0	1	0	10	12	1.52	-0.08	0.1	0	0	0	0	0	0	0	27G	61
68	0	0	4	25.51	1	1	2	1	1	0	0	1	1	10	12	-0.08	-0.08	-0.08	0	0	0	0	0	0	0	27G	68
68	0	0	7	23.97	1	1	12	1	1	0	0	0	0	3	17	-0.08	-0.08	-0.08	0	0	0	0	0	0	0	27G	39
68	0	0	7	23.22	1	1	10,1	2	1	0	0	0	0	16	17	-0.08	-0.08	-0.08	0	0	0	0	0	0	0	25G	77
68	1	1	7	25.85	0	2	2	1	1	0	0	0	1	36	14	0.22	-0.08	0.05	0	0	0	1	0	0	0	25G	85
68	0	0	10	24.23	1	1	2	1	1	0	0	1	1	20	14	0	-0.08	-0.08	0	0	0	0	1	0	0	27G	56
69	1	1	1	25.46	1	2	12	1	0	1	0	1	1	3	14	0.4	0	0	0	0	0	0	0	0	0	27G	62
69	0	0	3	24.68	0	2	2	1	1	0	0	0	1	19	12	0.1	-0.08	0.05	0	0	0	0	1	0	0	25G	94
69	1	0	3	22.65	1	2	10	2	1	0	0	1	1	7	12	-0.08	-0.08	-0.08	0	0	0	0	0	0	0	25G	152
69	0	1	8	24.55	0	2	11,12	2	1	0	0	1	1	6	14	1.4	0.05	0.15	0	0	0	0	0	0	0	25G	75
69	0	1	12	26.75	0	1	11,12,3,4,5	6	1	0	0	0	1	4	12	1.52	0.1	0.1	0	0	0	0	0	0	0	27G	105
69	1	1	19	23.14	1	1	10	3	1	0	0	1	0	44	11	0	-0.08	-0.08	0	0	0	0	1	0	0	25G	103
69	1	1	21	27.35	1	2	10,11	2	1	0	0	1	1	3	16	0	-0.08	-0.08	0	0	0	0	0	0	0	25G	120
70	1	1	3	24.8	1	1	5	1	1	1	0	1	1	21	10	1.4	-0.08	0.1	0	0	1	0	0	0	0	27G	43
70	1	1	3	23.31	0	3	10-1, 11	2	1	0	1	1	3	7	13	1.4	0.1	0.52	0	0	0	1	0	0	0	27G	107
70	0	1	7	25.79	0	2	3	3	0	1	1	1	0	3	13	1	0.22	0.22	0	0	0	0	0	0	0	25G	239
70	1	1	7	24.56	0	2	11	1	1	0	1	0	1	3	16	1.52	0.22	0.22	0	0	0	0	0	0	0	27G	47
70	0	0	8	24.44	0	2	3	1	1	0	1	0	0	3	13	0.3	0.3	0.3	0	0	0	0	0	0	0	27G	67
70	0	1	8	25.56	0	2	1,5,6,12	4	1	0	1	1	0	3	14	0.15	0.15	0.15	0	0	0	0	0	0	0	27G	68
70	1	1	14	25.45	0	3	5,11	2	1	0	0	0	0	4	12	1	0.15	0.3	1	0	0	0	0	0	0	25G	140
70	1	0	16	27.02	0	4	1	1	0	1	0	1	0	7	12	1.85	0.4	1	0	0	0	1	1	0	0	25G	150
70	0	1	28	24.45	1	3	2 ,7	3	1	0	0	1	0	3	11	0	0	0	0	0	0	0	0	0	0	25G	184
71	0	0	3	22.58	1	2	1.6	1	1	0	0	0	1	3	13	1.22	-0.08	-0.08	0	0	0	0	0	0	0	25G	116
71	1	1	7	24.75	1	1	1	1	1	0	0	0	0	3	14	0.15	-0.08	-0.08	0	0	0	0	0	0	0	25G	91
71	1	1	7	26.03	1	1	9,10	2	1	0	0	1	1	13	10	-0.08	-0.08	-0.08	0	0	0	0	0	0	0	27G	60
71	0	1	14	25.63	1	3	2	1	1	0	0	0	0	5	12	-0.08	-0.08	-0.08	0	0	0	0	0	0	0	25G	77
71	0	0	22	23.22	1	3	2	1	1	0	1	0	1	3	11	-0.08	0.05	0.05	0	0	0	0	0	0	0	27G	84
72	1	1	2	23.72	1	2	10	2	0	1	0	1	1	16	10	1.7	0	0.15	0	0	0	0	1	0	0	27G	77
72	1	1	3	24.25	1	1	11	1	1	0	0	1	1	21	15	-0.08	-0.08	-0.08	0	0	1	0	0	0	0	27G	61
72	1	1	3	24.82	1	1	10	1	0	1	0	0	1	8	11	-0.08	-0.08	-0.08	1	0	0	0	0	0	0	27G	47
72	1	1	7	27.32	1	1	9	1	0	1	1	0	0	7	12	-0.08	0.05	0.1	0	0	0	1	0	0	0	25G	86
72	1	0	8	23.52	0	2	10	1	1	1	0	0	1	4	11	0.52	0	0.1	0	0	0	0	0	0	0	25G	98
72	1	0	14	23.22	1	1	1	1	1	0	0	0	1	6	17	0	-0.08	-0.08	0	0	0	0	0	0	0	25G	82
72	1	1	14	25.45	0	2	9,12	2	1	0	0	0	1	4	11	0.1	0.05	0.05	0	0	0	0	0	0	0	25G	108
72	0	1	21	23.96	0	3	2	1	1	0	0	0	2	4	10	1	1	1	0	0	0	0	0	0	0	25G	160
72	0	1	28	24.01	1	3	11	3	1	0	0	0	1	7	15	-0.08	-0.08	-0.08	0	0	0	0	0	0	0	27G	116
73	0	1	13	26.82	1	2	3	2	1	0	0	0	2	28	4	1	1	2.3	1	0	0	0	0	0	0	25G	169
73	0	0	17	24.45	1	2	7	3	0	1	1	0	0	7	12	0.1	0.1	0.3	0	0	0	0	0	0	0	27G	69
73	1	0	27	23.23	1	1	5	1	0	1	0	0	0	3	13	0	-0.08	-0.08	0	0	0	0	0	0	0	25G	50
74	1	0	4	23.3	0	3	1	2	1	0	1	0	1	5	15	0.3	0	0.15	0	0	0	0	0	0	0	25G	142
74	0	1	7	22.85	1	2	4,10	2	1	0	0	1	0	34	14	0	-0.08	-0.08	0	0	1	0	0	0	0	27G	84
74	1	0	7	23.64	1	1	1	1	0	1	0	1	1	3	16	-0.08	-0.08	-0.08	0	0	0	0	0	0	0	25G	86
74	0	1	10	24.45	1	2	11,12	2	1	0	1	1	1	5	12	-0.08	0	0	0	0	0	0	0	0	0	27G	72
74	1	1	15	25.34	0	3	10.11	3	0	1	0	1	0	4	12	0.52	0.22	0.4	1	0	1	0	0	0	0	27G	42
74	1	0	17	22.42	0	2	11	3	1	0	0	0	0	3	12	0.22	0.05	0.05	0	0	0	0	0	0	0	27G	86
75	1	0	2	24.51	0	2	11	1	1	0	0	0	1	3	11	0.52	0	0	0	0	0	0	0	0	0	27G	60
75	1	0	3	22.96	0	1	10	1	1	0	0	1	0	3	11	0.15	-0.08	-0.08	0	1	0	0	0	0	0	25G	83
75	1	1	4	24.11	1	1	10	2	1	0	0	1	1	3	11	-0.08	-0.08	-0.08	0	0	0	0	0	0	0	27G	109
75	0	0	14	23.42	1	1	10	1	1	0	0	0	1	4	15	2	0.05	0.22	0	0	0	0	1	0	0	25G	230
76	1	1	3	23.9	0	1	10	1	1	0	0	0	1	6	13	0.05	0	0	0	0	0	0	0	0	0	25G	99
76	0	1	11	27.28	0	2	7	1	0	1	0	0	0	34	4	0.7	0	0.05	1	1	0	0	0	0	0	25G	132
76	1	1	15	27.39	1	1	10，12	4	0	1	0	0	1	3	11	-0.08	-0.08	-0.08	1	0	0	0	0	0	0	27G	29
76	1	1	16	24.63	1	1	2,10	2	0	1	0	0	1	6	4	0.3	0	0	0	0	0	0	0	0	0	27G	62
76	1	1	20	25.67	0	2	11	1	1	0	1	0	1	3	14	1.52	1	1	0	0	0	0	0	0	0	27G	46
77	1	1	3	22.44	0	2	9	1	0	1	0	1	0	7	9	0.05	-0.08	-0.08	0	0	0	0	0	0	0	27G	53
77	0	0	14	22.63	0	2	6	1	1	0	0	1	0	7	11	0.52	0	0.3	0	0	0	0	0	0	0	25G	81
78	1	0	10	23.78	1	1	7	1	0	1	0	1	0	7	10	-0.08	-0.08	0.05	0	0	0	0	0	0	0	25G	81
80	0	1	2	26.09	0	2	1,5	2	0	1	1	0	1	3	17	0.15	-0.08	-0.08	0	0	0	0	0	0	0	27G	63
81	0	1	1	25.28	0	2	2	2	1	1	0	0	1	44	12	1.05	0.7	0.3	0	0	0	0	1	0	0	25G	319
81	0	1	unrecorded	24.28	1	1	2, 4	4	0	1	0	0	0	12	10	0	0.15	0.15	0	0	0	0	1	0	0	27G	159
83	1	1	3	24.73	1	2	6	1	0	1	0	0	1	3	7	0.22	0.22	0.3	0	0	0	1	0	0	0	25G	154
83	0	1	10	23.03	1	2	4,11	2	0	1	1	0	0	33	10	0.4	0.4	0.4	0	0	0	0	0	0	1	25G	93
83	0	1	25	28.34	0	3	3	1	0	1	1	1	2	3	12	1.52	1.1	1.22	1	0	0	0	0	0	0	25G	102
83	1	1	unrecorded	24.36	0	3	11	1	0	1	0	0	0	8	12	0	-0.08	-0.08	0	0	0	0	0	0	0	25G	101
84	0	0	8	23.65	0	3	10,12	2	1	0	0	0	1	5	8	2	0.7	0.7	0	0	0	0	0	0	0	27G	105
84	0	1	unrecorded	24.14	1	2	3	1	1	0	0	1	0	30	10	0.3	0.15	0.15	0	0	0	0	0	0	0	25G	114
85	0	1	3	27.19	0	1	1	1	0	1	0	0	1	11	13	1.52	-0.08	-0.08	0	0	0	0	0	0	0	27G	42
86	0	1	7	24.62	0	4	7	1	0	1	0	0	1	5	4	1.4	0	0.22	0	0	0	0	0	0	0	27G	45
